# Supplementary material for: Easy-Scalable Flexible Sensors Made of Carbon Nanotube-Doped Polydimethylsiloxane: Analysis of Manufacturing Conditions and Proof of Concept
Source: Sensors (Basel). 2022 Jul 8;22(14):5147. doi: 10.3390/s22145147 (PMC9316376; doi:10.3390/s22145147)
Supplement: Supplementary file 1 [file sensors-22-05147-s001.zip]

Archive with 1 entries (1 files):
- sensors-1794239-supplementary.pdf
